# Supplementary material for: A landscape evaluation of caffeine citrate availability and use in newborn care across five low- and middle-income countries
Source: PLOS Glob Public Health. 2024 Jul 29;4(7):e0002486. doi: 10.1371/journal.pgph.0002486 (PMC11285928; doi:10.1371/journal.pgph.0002486)
Supplement: S1 Data — (ZIP) [file pgph.0002486.s002.zip]

Archive with 5 entries (5 files):
- CC Data Request Template_Ethiopia_de.xlsx
- Copy of CC Data Request Template_Kenya_de-e.xlsx
- CC Data Request Template_v6_India_de.xlsx
- CC Data Request Template_Nigeria_de.xlsx
- CC Data Request Template_v5_RSA_de.xlsx
