# Supplementary material for: A landscape evaluation of caffeine citrate availability and use in newborn care across five low- and middle-income countries
Source: PLOS Glob Public Health. 2024 Jul 29;4(7):e0002486. doi: 10.1371/journal.pgph.0002486 (PMC11285928; doi:10.1371/journal.pgph.0002486)
Supplement: S1 Data — (ZIP) [file pgph.0002486.s002.zip › CC Data Request Template_Ethiopia_de.xlsx]

## Sheet: Treatment decision & questions
															Ethiopian National NICU Guidline screen shot

## Sheet: Data inputs
	3 Years DHIS data
	DHIS data			2011 E.C - 2018/19	2012 E.C - 2019/20	2013 E.C - 2020/21
	Total neonates admitted to NICU			113581	127400	126600
	Total neonates discharged from NICU			108912	122485	121003
	Total number of newborns weighing <2000gm and/or premature newborns			34482	34212	35196

## Sheet: Preterm birth and AOP case data
Country:
Preterm births in country: We are interested in knowing how many preterm births are in the country and could represent possible AOP cases.
Instructions:	If data on preterm births (#) by gestational age is available please complete 1a-1c and then skip to question 5a. If data on preterm births (#) by gestational age is NOT available, please skip 1a-1c and instead enter questions 2-5 below.
1	Preterm births (#) by gestational age	2015	2016	2017	2018	2019	2020	2021	Source
1a	Extremely preterm (<28 weeks)				NA	NA	NA	NA
1b	Very preterm (28-32 weeks)				NA	NA	NA	NA
1c	Moderate to late preterm (32-37 weeks)				NA	NA	NA	NA
	Total preterm births	0	0	0	0	0	0	0	Calculated
2	Total births	2015	2016	2017	2018	2019	2020	2021	Source
2a						2151140	2237876	2084044	DHIS 2
3	Preterm birth rates (%)	2015	2016	2017	2018	2019	2020	2021	Source
3a						0.1	0.1	0.1	National, regional, and worldwide estimates of low birthweight in 2015, with trends from 2000: a systematic analysis
4	Preterm birth mix (%) by gestational age	Extremely preterm (<28 weeks)	Very preterm (28-32 weeks)	Moderate to late preterm (32-37 weeks)	Source
4a		0.02	0.02	0.06	National, regional, and worldwide estimates of low birthweight in 2015, with trends from 2000: a systematic analysis
5	Average birth weight of new borns (kg) by gestational age	27 weeks	28 weeks	29 weeks	30 weeks	31 weeks	32 weeks	33 weeks	34 weeks	35 weeks	36 weeks	37 weeks	Source
5a
AOP cases in country: We are interested in knowing the number of AOP cases in the country over time to understand possible cases that could be eligible for treatment with CC.
Instructions:	If data on AOP cases (#) by gestational age is available please complete 6a-6c and then move to next section. If data on AOP cases (#) by gestational age is NOT available, but data on total AOP cases (#) is available, please complete 6d and 7a. If no data on AOP cases (#) is available, please complete 7a.
6	AOP cases (#) by gestational age	2014	2015	2016	2017	2018	2019	2020	Source
6a	Extremely preterm (<28 weeks)
6b	Very preterm (28-32 weeks)
6c	Moderate to late preterm (32-37 weeks)
6d	Total AOP cases	0	0	0	0	0	0	0	Calculated
7	Estimated incidence (%) of AOP by gestational age	Extremely preterm (<28 weeks)	Very preterm (28-32 weeks)	Moderate to late preterm (32-37 weeks)	Source
7a
		1	0.35	0.11	Global study (for reference)
AOP cases treated in country: We are interested in knowing how many cases have been treated with drugs and how long treatments typically take.
Instructions:	If data is not available on estimated AOP cases (%) that were treated with drugs, please skip to question 9a. For 9a, please complete with any available information (e.g. provider interviews, etc.).
8	Estimated AOP cases (%) that were treated with drugs	2014	2015	2016	2017	2018	2019	2020	Source
8a
9	Estimated length (days) of treatment of AOP by gestational age, on average	Extremely preterm (<28 weeks)	Very preterm (28-32 weeks)	Moderate to late preterm (32-37 weeks)	Source
9a		after 5-7 days of no apnea attacks	after 5-7 days of no apnea attacks	after 5-7 days of no apnea attacks
Ethiopia		2019 EMDHIS
Total Population		100000000
Annual births		3177000
Maternal death		11200	412/100,000
Still birth		96000	29.7/1000
Neontatal death		87410	29/1000
Preterm Birth rate(babies born<37 weeks): 10%		0.1
Lowbirth weight rate (babies born <2500g): 20%		0.2
Babies born preterm per year : 320,000		320000
Babies born per year <28weeks: 79000		7900

## Sheet: Aminopylline data
	Other products registered/ available for apnea of prematurity in your country
	Drug	Manufacturer	Approved indications (e.g., Apnea of prematurity, asthma, etc.)	Market Autho-rization Holder	Format (Oral or IV solution)	Strength, e.g., 20mg/ml, 60mg/3ml	Unit, e.g., 3ml vials	Shelf life, e.g., 3 years	Usage statistics,		Procurement statistics by gov’t, e.g., xx units procured by gov’t in 2020 for $xx	Unit price paid by government (USD)
									e.g., xx units used from 2018-2021
									Public Sector	Private sector
	Aminophylline		Apnea of prematurity &, asthma)		IV	250mg/10ml	Vial	5 years	2000	1000	3000 units procured by the gov't in 2018/19 for	151983

## Sheet: AOP treatment questionnaire
Country:
Instructions:	Please complete as many questions as possible, sharing any additional context or documents that may be relevant.
EML & Guidelines: We are interested in knowing if CC is already on the EML and represented in the guidelines for treatment of AOP.
10	Is caffeine citrate on the EML?	No
11	Is caffeine citrate on the EML for treatment of AOP?	NO
12	Are any other drugs on the EML for treatment of AOP?	Yes
13	Are there treatment guidelines for AOP?	Yes
14	Is caffeine citrate indicated as a treatment for AOP in the guidelines?	Yes
Treatment Protocol: We are interested in knowing how AOP is treated and what drugs are used and how he decision on which drug to use is made. We are interested in knowing if there are differences between national treatment guidelines for AOP and how AOP is treated in practice and what is causing those differences.
		Recommendations indicated per treatment guidelines	Actual practice per provider experience where different from treatment guidelines (if same as guidelines, please enter "Same")
15	Are all AOP cases sent to and treated at facilities with NICUs?	Yes
15a	Estimate what percentage of AOP cases are sent to and treated at facilities with NICUs	0.04
15b	What barriers prevent referral of AOP cases to facilities with NICUs?	Transportation
15c	If AOP cases are treated at other facilities without NICUs, please list facility types	No
	Is CC ever is given to parents for AOP for them to use with infants after leaving NICU? If so, please indicate how often (%).	CC is not available
16	Are drugs (e.g. mexthylxanthines) used for treatment of all AOP cases? Please indicate for each AOP category	The only aviliable drug in our country is Aminophylline. facilities use this drug for all apnea cases in adition to Stimulation and CPAP
16a	Central	Yes
16b	Obstructive	Yes
16c	Reflex	Yes
16d	Mixed apnea	Yes
17	What drugs are used as first line treatment for AOP?	CC; however the facilities use Aminopylline for AOP cases in NICU units bacause of availability problem for CC.
17a	Please share any details on how the decision on which drug to use is determined, including, if possible, who typically makes this decision within facilities	Based on the guidelines and aviliable consultant pediticians
	In the instance where CC is a first line drug, is there a preference for use of IV or oral formulations?	CC is not available in the country.
17b	For each first line drug indicated, please enter additional information tab "Table A"	CC or and Amiopylline
18	What drugs are recommended as second line treatment for AOP, if any?	NA since the facilities don't have another options
18a	Under what conditions would infant be moved from first to second line treatment?	NA
	In the instance where CC is a second ine drug, is there a preference for use of IV or oral formulations?
19	When administering drugs, is it required to monitor blood serum/blood levels?	NO
19a	If yes, what is the required frequency for monitoring?	NA
19b	If yes, who typically conducts the monitoring?	NA
20	Is CC recommended for prophylactic use to prevent AOP in certain pre-term infants?	Yes, but not available (but as per the guideline Caffine 20mgkg loading,5mg/kg maintainance ) (For patients who can not take oral or critically sick IV is used)
20a	What threshold (e.g. gestational age, weight, etc.) is used to determine whether to administer CC as prophylaxis?	infants less than or equal to 32 weeks or weight 1250 grams or less prophylaxis, and treatment for infants less than or equal to 37 weeeks with apnea
Procurement: We are interested in knowing how drugs used for AOP treatment are procured, what funding is available to procure them. We are also interested in knowing how many drugs have been procured in the past, and at what prices.
21	How many drugs for treatment of AOP were procured by the government in the last 3 years? In the private sector?	3000 units of aminophylline
21a	For each drug procured, please enter additional information in Table B in the TABLES tab
22	For te publis sector, is there a budget line at the federal level for procurement of caffeine citrate and/or other drugs used for AOP treatment?	RDF
22a	What was the budget amount in 2019?	Not found
22b	What was the budget amount in 2020?	62391 USD
22c	If there is no budget line for procurement of caffeine citrate and/or other drugs used for AOP treatment, why?
23	What are the sources of funding for procurement of drugs used for AOP treatment? Please indicate all known sources (e.g. government budget, specific donors, etc.)	RDF
24	What is the procurement process for drugs used for AOP treatment in the public sector? Please include information on relevant stakeholders and frequency of procurement processes.	Using National tender processs
25	What are the required quality standards for drugs used for AOP treatment?	It should be prequalified by WHO
26	Is there a preference for 'locally manufactured' products?	there is no local manufacter in Ethiopia
26a	If so, how does country define 'locally manufactured'?	there is no local manufacter in Ethiopia
26b	How is preference for local manufacturing weighted against other factors (e.g. price, quality standards, etc.)	all methods were considered
27	For the private sector, how do private sector facilities procure drugs for AOP treatment?	From EPSA and private supplers, direct procurment
Registration: We are interested in knowing what drugs used for AOP treatment are registered, and if CC products are not registered, how long registration would take.
28	What caffeine citrate products are registered/available?	NONE
28a	For each caffeine citrate product registered/available, please enter additional information in Table C in the TABLES tab	NA
28b	If drugs other than CC are recommended for treatment of AOP, enter additional information in Table D in the TABLES tab	Aminophylline
29	How long do you anticipate it would take to register a new CC product?	6 month to 1 years once supplier applied for importing the drugs but with the letter from the MOH it will take less time.
Introduction Preparation: We are interested in knowing whether preparation activities would be required to introduce CC if it is not already available and how long those would take.
30	If caffeine citrate is not yet available, what, if any, preparation activities would be required before a new product could be introduced	Clear discussion with the MOH, so that they can facilitate the process (CC is already in the national guideline)
30a	Would a pilot be required?	Yes
30b	Would development of a costed national plan be required?	Yes
30c	Would formal training on the product be required?	Yes for middle level provider however for the conultant pedaitrician needs orintetion only
30d	Would updates to HMIS or LMIS systems be required?	LMIS system should be updated
30e	Would updates to distribution processes be required?	integrating in the existing national program
30f	Would any other preparation activities be required? If so, please detail which ones.	Yes
31	How much time do you estimate that the above preparation activities would take?	At least 6 months to one year
CC Demand: We are interested in knowing why CC, specifically, is not utilized
31	Why is caffeine citrate not included as treatment for AOP in treatment guidelines? (If already included in guidelines, skip to next question).	Already included in the guidelines but not registerered drug in Ethjiopia
31a	Price?
31b	Other reasons	Aviliability
32	If caffeine citrate is included as treatment for AOP in treatment guidelines, why is it not utilized in most cases/what are the barriers?
32a	Price?	Seems a little bit expensive but it has never been forcasted because it is not in the EML
32b	Product availability?	Not available
32c	Awareness of health care workers?	not well known by all HCPs
32d	Capacity of health care workers for monitoring blood drug levels?	there is no monitoring systems in place for blood drug levels
32e	Laboratory monitoring infrastructure?	Yes
32f	Others?
Other information: We are interested in knowning any additional findings or information that you wish to share
33	Please provide additional information or findings on CC and potential explanations
Perspective on increasing availability of CC: We are interested in any suggestions you have on how to increase availability, based on your country context
34	Do you have any suggestions on approaches to increase availability of CC (e.g. what policy, regulatory, suppliers, price, HCW awareness or capacity changes would need to be made)

## Sheet: TABLES
Country:	Ethiopia
Instructions:
	Table A. First line drug treatment protocol
	Drug	Loading dose	Maintenance dose	Duration of treatment (e.g. provide until 7 days without episode, etc.)	Route of administration (e.g. IV vs oral for CC) - if multiple options, please indicate whether there is a preference	Requirements based on infant gestational age or weight (e.g. may only be used on infants at X birth weight or above)
1	Aminopylline	6mg/kg	2mg/kg	yes	IV	<32 weeks
2
3
4
5
6
7
	Table B. Procured drugs for treatment of AOP
	Geography (e.g. central, state name, private sector name, etc.)	Drug	Unit	Unit price	Notes on what unit price includes (e.g. delivery to port, clearance cost, storage, in-country transport, etc.)	Volumes procured
						2017	2018	2019	2020	2021
1	National	Aminopylline	Vial	1.3	NA		3000
2
3
4
5
6
7
	Table C. CC products registered/available
	Manufacturer	Market authorization holder	Brand name (if any)	Format (oral or IV)	Strength (e.g. 20mg/ml)	Unit (e.g. (3ml vials)	Unit price paid by government	Shelf life (e.g. 3 years)	Consumption (e.g. total used in public sector)
									2017	2018	2019	2020
1
2
3
4
5
6
7
	Table D. Other drugs used for AOP treatement registered/available
	Drug	Manufacturer	Approved indications (e.g. AOP, asthma, etc.)	Market authorization holder	Brand name (if any)	Format (oral or IV)	Strength (e.g. 20mg/ml)	Unit (e.g. (3ml vials)	Unit price paid by government	Shelf life (e.g. 3 years)	Consumption (e.g. total used in public sector)
											2017	2018	2019	2020
1	Aminopylline	Damaria Export/M.J.BIOPHARMA PVT.LTD/JEIL PHARMARMACEUTICAL CO. LTD(Korea (South))	Apnea of prematurity &, asthma)	Damaria Export/M.J.BIOPHARMA PVT.LTD/JEIL PHARMARMACEUTICAL CO. LTD(Korea (South))	NA	IV	250mg/10ml	Vial	151983	5 years	NA	600	600	800
2
3
4
5
6
7
