# Supplementary material for: A landscape evaluation of caffeine citrate availability and use in newborn care across five low- and middle-income countries
Source: PLOS Glob Public Health. 2024 Jul 29;4(7):e0002486. doi: 10.1371/journal.pgph.0002486 (PMC11285928; doi:10.1371/journal.pgph.0002486)
Supplement: S1 Data — (ZIP) [file pgph.0002486.s002.zip › Copy of CC Data Request Template_Kenya_de-e.xlsx]

## Sheet: Guidelines_Methylx  
Guidelines on Methylxanthines in Kenya
	Questions	Responses
1	Is Caffeine Citrate ( CC ) on the national guidelines	YES
2	Formulations of CC Captured in EML	Inj. 20mg/ml (3ml vial) & Oral liq drops 20mg/ml (as disodium phosphate)
3	Treatment guidelines of AOP	YES - Neonatal Guidelines; though dosage needs review…
4	Aminophilline	Delisted drug
	The Neonatal Guidelines Screenshot		The 2019 KEML Screenshot

## Sheet: Registration_PPB Data
Registered Methylxanthines Products in Kenya
			Product Trade Name	Human Vet	Local Foreign	Api Strength Per Dosage	Dosage Form Name	Appearance	Routes Name	Shelf Life	Units per Pack	Mah Company Name
	Aminophylline	1	GLOBE PHARMACY LTD		Foreign	Aminophylline, Diphenhydramine HCl, Ammonium…	Aminophylline 32mg/5ml, Diphenhydramine HCl…	Syrup	ORAL	24 months	1 bottle of 120ml	The Searle Company Limited
		2	UNISEL PHARMA (K) LTD		Foreign	Aminophylline	250mg/10ml	Solution For Injection	PARENTERAL	24 months	1 ampoule	Umedica Laboratories Pvt Ltd
		3	NAIROBI PHARMACEUTICALS (K) LTD-SOLAR HSE		Foreign	AMINOPHYLLINE INJ 250MG 10ML	1ML SOLUTION FOR INFUSION CONTAINS 25MG…	Solution For Infusion	INTRAVENOUS DRIP	60 months	1 ampoule	LABORATOIRE RENAUDIN
		4	LABORATORY & ALLIED LTD		Local	AMINOPHYLLINE	AMINOPHYLLINE 100MG PER TABLET	Tablet	ORAL	30 months	100 tablets	LABORATORY & ALLIED LTD
	Caffeine Citrate	1	LABOREX KENYA LTD-MOMBASA ROAD		Foreign	caffeine citrate	10mg/ml	Solution For Injection	INTRAVENOUS	36 months	1 ampoule	Macarthy Laboratories Ltd T/A Martindale Pharma
	Key Questions:
	1. What formulations are available and what are we interested in?
	2. What formulation is preferred by users (front line HCWs)?
	3. What informs the commodity and formulation commonly utilized at facility level?
	4. What is the practice on dosage administration?
	5. How can the drug be affordable?

## Sheet: Utilization_Facility Feedback
4 Referral Facilities Assessed (1 Private & 3 Public)		Facility 1	Facility 2	Facility 3	Facility 4
	Questions	PRIV_1	PUBLevel 6_1	PUBLevel 6_2	PUBLevel 5_1
Caseload	Preterm babies in 2020	N/A	N/A	939	402
	Preterm babies in 2021	N/A	N/A	535	232
	Detailed Preterms facility data: Jan - Dec 2020	N/A	N/A	N/A	#REF!
Management	1. Do you stock treatment for Apnea of prematurity (AOP) in the facility?	YES	Yes	Yes	Mostly treat with aminophylline, phased out. Not available at KEMSA.
	a. Where all the cases of Apnea of prematurity cases sent managed?	NICU	NICU	NICU	At NBU ; NBU, upgraded to HDU with CPAP machine
	b. What drugs (e.g., methylxanthines) are used in managing AOP cases?	CC only	Caffeine Citrate (most available) & Aminophylline (When CC is O/S)	Caffeine Citrate (when available) & Aminophylline (facility buys)	Caffeine Citrate (when available) & Aminophylline (patients buy)
	c. What drugs are recommended as first line treatment for AOP	CC only ; oxygen / CPAP [ when managing Airway + Breathing]	Caffeine Citrate	Caffeine Citrate (when available) & Aminophylline (if O/S)	There is no first line or second line. The drug of choice is CC
	d. Dosage (loading dose & maintenance dose)	Loading: 20mg/ kg Maintenance: 5mg/kg	Loading: 10mg/kg. Maintenance 5mg/kg	Loading: 10mg - 15mg/ kg. Maintenance at 5mg/kg	Loading: 20mg/ kg Maintenance: 5mg/kg
	e. Route of administration and preference	IV initial dose, can continue with oral if the baby is able to feed. Increase MD by 10% if baby is not improving	IV and Oral	IV	Prefer oral if the baby can swallow or the use of NG or OGT - every nurse can do it.
		The CC ampoule is IV / Oral - hence administration depends on the condition of the child	CC ampoule is IV / Oral - hence administration depends on the condition of the child		The CC ampoule is IV / Oral - hence administration depends on the condition of the child
	2. Requirements for infants GA	< 34 Weeks [The lower the GA, the higher the incidence of AOP]	< 34 Weeks [The lower the GA, the higher the incidence of AOP]	Prophylaxis and treatment of AOP	<34 Weeks
	3. Duration of treatment	Stop after 5-7 days of no apnea attack, continuous monitoring is key	Stop after 5-7 days of no apnea attack, continuous monitoring is key	3 days of no apnea attacks	Stop after 5 - 7 days of no apnea attacks
	4. What drugs are recommended as second line??	No first or second line. Recommended drug is CC	No first or second line. Recommended drug is CC	No first or second line. Recommended drug is CC	There is no first line or second line. The drug of choice is CC
	5. If administering, is there a requirement on monitoring serum levels/blood levels?	Monitoring of serum levels is done when the baby has persistent Tachycardia	Monitoring is not done routinely. Patients have to pay for lab tests, hence expensive	Monitoring is not standardized unless triggered	This is the ideal, however BGA is not available, only for adults in ICU
		Note: CC has a wide therapeutic window decreasing the chances of monitoring Serum Levels	The CC safety profile is known		Sometimes the reagents are NA. Hence, caregivers go for Lab test results Outside
		Note: Aminophylline requires constant monitoring, side effects: GI intolerance, Tachycardia etc.			Use of pulse oximeter to monitor saturation levels
	6. Is caffeine citrate and other drugs also used for prevention of AOP in premature babies	YES	YES. STAT Dose as prophylaxis	Yes	Preference is for symptomatic babies due to low availability of CC & Amino.
	7. How else do you manage children with AOP	Management is based on classification of AOP: central or obstructive or mixed	CPAP, Positioning, Oxygen, thermoregulation, clearing the airway	Oxygen, folic weekly, multivitamins daily for premies	CPAP is used if the babies have RDS
		CPAP, Oxygen + Nasal prongs, Mechanical ventilation, suctioning the airway, positioning
Comm. Availability	1. Is the available treatment for AOP in line with the guidelines	YES - CC	YES	Yes	Aminophylline, is procured by patients [more affordable]. CC is preferred but expensive [KES 600/ampoules]
	What drugs do you stock for the management of AOP	CC only, sufficient quantities	CC most of the time & Aminophylline when CC is O/S	Caffeine Citrate, Aminophylline	CC only, intermittent supplies, in few quantities
	What strength of CC do you stock / order	10mg/ml and 5mg/ml ampoules	10mg/ml	10mg/ml	10mg/ml ampoule when procured...
	What are the current stock levels	N/A	N/A	300	10 ampoules, supplied on 06/08/21 from the county - private supplier
	QTTYs ordered in the last 6 months	N/A	N/A	500	100 ampoules latest order 28/4/21 from MEDS
	QTTYS ordered in 2020	N/A	N/A	1000	80 ampoules (50 from MEDS)
	Cost of 10 mg/ml ampoule from the primary supplier - MEDS	N/A	N/A	KES 923 per ampoule	KES 970
	Cost of 5mg/ml ampoule from the primary supplier- MEDS	N/A	N/A	NA	N/A
	Cost of 10mgml ampoule from the secondary supplier	N/A	Order from Laborex	NA	Beryl Pharmacy - KES 1,800 [Stock on order]
	Cost of 5mg/ml ampoule from the secondary supplier	N/A	N/A	NA	N/A

## Sheet: Demand_DHIS Data
Reported Pre-term babies for the last 5 years									Other data points
	County Name	2016	2017	2018	2019	2020			Neonatal deaths due to Prematurity 2020		Neonates 0 -28 days put on CPAP 2020
1	County 1	269	170	181	382	293			2
2	County 2	472	432	434	527	428			15
3	County 3	948	1102	1261	1333	1231			69		19
4	County 4	535	323	710	1006	943			4
5	County 5	247	229	281	324	381			5
6	County 6	373	205	261	225	253			7		65
7	County 7	175	122	132	136	222			9
8	County 8	635	659	926	591	580			8		2
9	County 9	77	52	110	113	66
10	County 10	490	426	886	872	1034			17		11
11	County 11	998	1253	1703	1984	1341			17		30
12	County 12	347	455	689	887	685			22		7
13	County 13	1758	1756	1572	2161	2298			13		26
14	County 14	1266	778	1318	1651	1488			26
15	County 15	314	222	325	317	391			12
16	County 16	945	866	425	1081	655			16
17	County 17	1118	750	1459	1298	1171			29		38
18	County 18	494	363	430	486	523			12
19	County 19	364	323	444	507	673			7
20	County 20	337	265	389	451	524			10
21	County 21	42	39	125	62	106			2
22	County 22	326	817	802	955	845			18
23	County 23	390	387	486	480	887			20
24	County 24	63	29	112	191	388					8
25	County 25	161	84	189	144	140			1
26	County 26	732	700	627	1113	950			10
27	County 27	1218	1308	1473	1729	1152			15		226
28	County 28	1414	1799	1582	1550	1389			11
29	County 29	547	345	648	530	782			10		5
30	County 30	4208	5272	5263	5690	5358			39		184
31	County 31	1655	1671	1744	1948	2022			87		100
32	County 32	211	293	262	245	253
33	County 33	231	245	370	380	311			13		321
34	County 34	119	72	117	73	68					4
35	County 35	545	247	429	228	451					3
36	County 36	398	378	348	537	680			13		28
37	County 37	86	77	44	126	203			11		3
38	County 38	444	590	665	653	593			28		82
39	County 39	172	229	111	218	295			6
40	County 40	137	75	267	214	128			1		7
41	County 41	265	101	293	265	308			6		3
42	County 42	1072	430	825	324	484			14
43	County 43	347	236	333	339	393			18		10
44	County 44	1779	862	1050	1314	1203			3		12
45	County 45	244	114	151	244	213			1
46	County 46	115	98	73	89	101			4		3
47	County 47	364	279	482	545	352			10		1
	Kenya	29447	27528	32807	36518	35235			641		1198
