# Supplementary material for: A landscape evaluation of caffeine citrate availability and use in newborn care across five low- and middle-income countries
Source: PLOS Glob Public Health. 2024 Jul 29;4(7):e0002486. doi: 10.1371/journal.pgph.0002486 (PMC11285928; doi:10.1371/journal.pgph.0002486)
Supplement: S1 Data — (ZIP) [file pgph.0002486.s002.zip › CC Data Request Template_v6_India_de.xlsx]

## Sheet: Data inputs
	XX											XX																	xx					xx	CC/Aminophylline requirement for treatment: based on GA age
	Key notes: Calculations											Calculations for Table 5 in PRETERM BIRTH AND AOP DATA SHEET
	• The respondants either gave a range (in %) for a particular data point of the exact number, they were quizzed on the how confident they are about the figures they were reporting and they said that they are fairly confident of the numbers (within a deviation of 1-2 % points) and that the number can be applicable to last 3 years • When a range is given, we took a median value, if range is given f…											Average birth weight of new borns (gm) by gestational age																									Total CC requirement based on GA age in mg
												State	Facility Name	27 weeks	28 weeks	29 weeks	30 weeks	31 weeks	32 weeks	33 weeks	34 weeks	35 weeks	36 weeks	37 weeks	Notes				Medicine	Loading dose (mg/kg weight)	Maintanence dose (mg/kg/day weight) CC requires once a day and aminophylline requires every 8 hours (3 times in 24 hours)	Price		GA age at birth (in weeks)	Average birth weight (in Kg) row n14 to x14	Average weeks of treatment required if AOP	Preterm Birth of 27 weeks	Preterm Birth of 28 weeks	Preterm Birth of 29 weeks	Preterm Birth of 30 weeks	Preterm Birth of 31 weeks	Preterm Birth of 32 weeks	Preterm Birth of 33 weeks	Preterm Birth of 34 weeks
												Bihar	Facility 1	1050	1050	1350	1350	1650	1650	1900	1900	2250	2250	2250					CC	20	6.5	10 per mg (market price Cipla)		27	0.931429	7	42.38
												Bihar	Facility 2	1000	1000	1100	1100	1300	1300	1600	1600	1850	1850	1850					Aminophylline	5	6	INR 0.00505 per mg for GSK's Aminophyllim)		28	0.957143	6	43.55	43.55
												Bihar	Facility 3	770	800	980	1100	1200	1200	1400	1900	2200	2500	2800										29	1.055	5	48.0025	48.0025	48.0025
												Bihar	Facility 4	1000	1000	1000	1150	1150	1150	1650	1650	1650	1650	2100										30	1.175	4	53.4625	53.4625	53.4625	53.4625
												Uttar Pradesh	Facility 5																					31	1.325	3	60.2875	60.2875	60.2875	60.2875	60.2875
												Uttar Pradesh	Facility 6	1000	1000	1000			1500					2400										32	1.36	2	61.88	61.88	61.88	61.88	61.88	61.88
	Calculations for Table 2 in PRETERM BIRTH AND AOP DATA SHEET											Uttar Pradesh	Facility 7	800	900	900																		33	1.6375	1	74.5062	74.5062	74.5062	74.5062	74.5062	74.5062	74.5062
		2015	2016	2017	2018	2019	2020	2021	Source			Telangana	Facility 8																					34	1.7625	0	80.1937	80.1937	80.1937	80.1937	80.1937	80.1937	80.1937	80.1937
	Total Birth	2.37561e+07	2.36357e+07	2.35258e+07	2.33907e+07	2.33657e+07	2.33297e+07	2.32807e+07				Telangana	Facility 9																					Total mg of CC required for maintanance			464.263	421.883	378.332	330.33	276.867	216.58	154.7	80.1937
	Total Population (in 000s)	1254019	1268961	1283600	1298041	1312240	1326155	1339741	Microsoft Word - Projected_Population.doc (censusindia.gov.in)			Telangana	Facility 10	900	950							2000	2000	2200										Total mg of CC required (Maintanance + Loading)			484.263	441.883	398.332	350.33	296.867	236.58	174.7	100.194
	Crude birth rate	18.944	18.626	18.328	18.02	17.806	17.592	17.377	World Population Prospects - Population Division - United Nations			Delhi	Facility 11																					Total Cost of CC (In INR) at the price of INR 10 Per mg of Cipla's CC market Price)			4842.62	4418.83	3983.32	3503.3	2968.67	2365.8	1747	1001.94
												Delhi	Facility 12	800	900		1200	1400	1400	1500	1700													Time CC is costlier compared to aminophillin			2201.92	2213.04	2222.13	2249.06	2268.84	2302.66	2340.6	2510.64
	Calculations for Table 3 in PRETERM BIRTH AND AOP DATA SHEET											Madhya Pradesh																						Total Children within the column which can be treated as per IQVIA sales data			30235.1	33134.8	36757.5	41794	49320.7	61889	83810.6	146134
		Preterm birth rates (%)
	State	Facility Name	2018	2019	2020	2021	Notes
	Bihar	Facility 1			0.48
	Bihar	Facility 2		0.125	0.125	0.125						Average weight in KG		0.931429	0.957143	1.055	1.175	1.325	1.36	1.6375	1.7625	1.99	2.05	2.26667													Total Aminophylline requirement based on GA age in mg
	Bihar	Facility 3		0.54102	0.54102	0.54102																												GA age at birth (in weeks)	Average birth weight (in Kg) row n14 to x14	Average weeks of treatment required if AOP	Preterm Birth of 27 weeks	Preterm Birth of 28 weeks	Preterm Birth of 29 weeks	Preterm Birth of 30 weeks	Preterm Birth of 31 weeks	Preterm Birth of 32 weeks	Preterm Birth of 33 weeks	Preterm Birth of 34 weeks
	Bihar	Facility 4		0.125	0.125	0.125																												27	0.955	7	40.11
	Uttar Pradesh	Facility 5		0.175	0.175	0.175																												28	0.9625	6	40.425	40.425
	Uttar Pradesh	Facility 6		0.115	0.115	0.115																												29	1.1075	5	46.515	46.515	46.515
	Uttar Pradesh	Facility 7																																30	1.175	4	49.35	49.35	49.35	49.35
	Telangana	Facility 8		0.115	0.115	0.115																												31	1.325	3	55.65	55.65	55.65	55.65	55.65
	Telangana	Facility 9		0.3	0.3	0.3																												32	1.325	2	55.65	55.65	55.65	55.65	55.65	55.65
	Telangana	Facility 10		0.3	0.3	0.3																												33	1.6375	1	68.775	68.775	68.775	68.775	68.775	68.775	68.775
	Delhi	Facility 11																																34	1.7625	0	74.025	74.025	74.025	74.025	74.025	74.025	74.025	74.025
	Delhi	Facility 12		0.25	0.25	0.25																												Total mg of Aminophylline required for maintanance			430.5	390.39	349.965	303.45	254.1	198.45	142.8	74.025
	Madhya Pradesh	Facility 13		0.1	0.1	0.1																												Total mg of CC required (Maintanance + Loading)			435.5	395.39	354.965	308.45	259.1	203.45	147.8	79.025
																																		Total Cost of CC (In INR) at the price of INR 0.00505 Per mg of Glaxo's aminophyllim market Price of INR 6.32 for 1250 mg-10ml)			2.19927	1.99672	1.79257	1.55767	1.30845	1.02742	0.74639	0.399076
	Average Preterm Rates as per secondary litreture	0.12
	Calculations for Table 4 in PRETERM BIRTH AND AOP DATA SHEET
	Preterm birth mix (%) by gestational age
	State	Facility Name	<28 weeks	28-32 weeks	32-37		Notes
	Bihar	Facility 1	0.25	0.25	0.5
	Bihar	Facility 2	0.175	0.3	0.5
	Bihar	Facility 3	0.15	0.25	0.6
	Bihar	Facility 4	0.2	0.5	0.3
	Uttar Pradesh	Facility 5	0.0980392	0.196078	0.705882
	Uttar Pradesh	Facility 6
	Uttar Pradesh	Facility 7	0.05	0.25	0.7
	Telangana	Facility 8	0.05	0.35	0.65
	Telangana	Facility 9	0.015	0.25	0.65
	Telangana	Facility 10	0.05	0.36	0.6
	Delhi	Facility 11
	Delhi	Facility 12
	Madhya Pradesh	Facility 13
	Average Preterm mix by GA		0.115338	0.300675	0.578431
	preterm number estimates		322896	841761	1.61936e+06
	Calculations for Table 6 and table 7 in PRETERM BIRTH AND AOP DATA SHEET
	AOP rates (%) by gestational age
	State	Facility Name	<28 weeks	28-32 weeks	32-37		Notes
	Bihar	Facility 1	0.9	0.625	0.075
	Bihar	Facility 2	0.7	0.5	0.25
	Bihar	Facility 3	0.85	0.625	0.175
	Bihar	Facility 4	1	0.75	0.075
	Uttar Pradesh	Facility 5	0.9	0.7	0.2
	Uttar Pradesh	Facility 6	0.7
	Uttar Pradesh	Facility 7	0.5	0.5	0.5
	Telangana	Facility 8	0.7	0.625	0.075
	Telangana	Facility 9	0.7	0.5	0.25
	Telangana	Facility 10	0.7	0.4	0.075
	Delhi	Facility 11
	Delhi	Facility 12
	Madhya Pradesh	Facility 13
	Average AOP rates among the GA preterm subgroups		0.765	0.580556	0.186111
			<28 weeks	28-32 weeks	32-37		Notes
	Overall average AOP rates in the population		0.010588	0.0209471	0.0129183
	Overall Average AOP numbers in population		247015	488689	301380
	Average CC requirement for treating the column numbers (MG)		463.073	320.527	170.491
	Total CC requirement (in MG)		1.14386e+08	1.56638e+08	5.13827e+07	3.22407e+08

## Sheet: Preterm birth and AOP case data
Country:
Preterm births in country: We are interested in knowing how many preterm births are in the country and could represent possible AOP cases.
Instructions:	If data on preterm births (#) by gestational age is available please complete 1a-1c and then skip to question 5a. If data on preterm births (#) by gestational age is NOT available, please skip 1a-1c and instead enter questions 2-5 below.
1	Preterm births (#) by gestational age	2015	2016	2017	2018	2019	2020	2021	Source
1a	Extremely preterm (<28 weeks)						322896
1b	Very preterm (28-32 weeks)						841761
1c	Moderate to late preterm (32-37 weeks)						1.61936e+06
	Total preterm births	0	0	0	0	0	2.78401e+06	0	Calculated
2	Total births	2015	2016	2017	2018	2019	2020	2021	Source	Note
2a		2.37561e+07	2.36357e+07	2.35258e+07	2.33907e+07	2.33657e+07	2.33297e+07	2.32807e+07	Refer Data inputs sheet	Calculated based on historical bith rate and projection for 2021 based on census and UNFP statistics. Refer Data Input sheet for calculations
3	Preterm birth rates (%)	2015	2016	2017	2018	2019	2020	2021	Source
3a						0.12	0.12	0.12	Primary Interviews, Refer Data Input Sheets for details and assumptions
4	Preterm birth mix (%) by gestational age	Extremely preterm (<28 weeks)	Very preterm (28-32 weeks)	Moderate to late preterm (32-37 weeks)	Source
4a		0.115338	0.300675	0.578431	Primary Interviews, Refer Data Input Sheets for details and assumptions
5	Average birth weight of new borns (kg) by gestational age	27 weeks	28 weeks	29 weeks	30 weeks	31 weeks	32 weeks	33 weeks	34 weeks	35 weeks	36 weeks	37 weeks	Source
5a		0.931429	0.957143	1.055	1.175	1.325	1.36	1.6375	1.7625	1.99	2.05	2.26667	Refer Data inputs sheet
AOP cases in country: We are interested in knowing the number of AOP cases in the country over time to understand possible cases that could be eligible for treatment with CC.
Instructions:	If data on AOP cases (#) by gestational age is available please complete 6a-6c and then move to next section. If data on AOP cases (#) by gestational age is NOT available, but data on total AOP cases (#) is available, please complete 6d and 7a. If no data on AOP cases (#) is available, please complete 7a.
6	AOP cases (#) by gestational age	2014	2015	2016	2017	2018	2019	2020	Source
6a	Extremely preterm (<28 weeks)							247015
6b	Very preterm (28-32 weeks)							488689
6c	Moderate to late preterm (32-37 weeks)							301380
6d	Total AOP cases	0	0	0	0	0	0	1.03708e+06	Calculated
7	Estimated incidence (%) of AOP by gestational age	Extremely preterm (<28 weeks)	Very preterm (28-32 weeks)	Moderate to late preterm (32-37 weeks)	Source
7a		0.765	0.580556	0.186111	refer Data input sheet
		1	0.35	0.11	Global study (for reference)
AOP cases treated in country: We are interested in knowing how many cases have been treated with drugs and how long treatments typically take.
Instructions:	If data is not available on estimated AOP cases (%) that were treated with drugs, please skip to question 9a. For 9a, please complete with any available information (e.g. provider interviews, etc.).
8	Estimated AOP cases (%) that were treated with drugs	2014	2015	2016	2017	2018	2019	2020	Source
8a							1	1	Primary interviews
9	Estimated length (days) of treatment of AOP by gestational age, on average	Extremely preterm (<28 weeks)	Very preterm (28-32 weeks)	Moderate to late preterm (32-37 weeks)	Source
9a		40	24	12

## Sheet: AOP treatment questionnaire
Country:		Delhi	Delhi	Bihar	Bihar	Bihar	Bihar	Uttar Pradesh	Uttar Pradesh	Uttar Pradesh	Telangana	Telangana	Telangana	Madhya Pradesh	Madhya Pradesh	Madhya Pradesh	Madhya Pradesh	Madhya Pradesh
		Facility 1	Facility 2	Facility 3	Facility 4	Facility 5	Facility 6	Facility 7	Facility 8	Facility 9	Facility 10	Facility 11	Facility 12	Facility 13	Facility 14	Facility 15	Facility 16	Facility 17
Instructions:	Please complete as many questions as possible, sharing any additional context or documents that may be relevant.	2		4				3			3			1		13
EML & Guidelines: We are interested in knowing if CC is already on the EML and represented in the guidelines for treatment of AOP.
10	Is caffeine citrate on the EML?	Yes		No	No	No	No							no
11	Is caffeine citrate on the EML for treatment of AOP?	Yes		N.A	N.A	N.A	N.A									Dehli, Bihar, Uttar Pradesh, Telangana, Madhya Pradesh,
12	Are any other drugs on the EML for treatment of AOP?	Yes		N.A	N.A	N.A	N.A
13	Are there treatment guidelines for AOP?	Yes	Yes	Yes	Yes	Yes	Yes	Yes, we follow the same guideline as the	We broadly follow AIIMS guidelines and few other guidelines written by some of the neonatologist	AIIMS guideline is followed here	The doctor mentioned that the AOP guidelines from AIIMS neonatology protocol followed.	The doctor mentioned that the AOP guidelines from AIIMS neonatology protocol followed.	The doctor mentioned that the AOP guidelines from AIIMS neonatology protocol followed.	FBNC (facility based newborn care) guidelines and PGI chandigarh protocol		Private	Public
14	Is caffeine citrate indicated as a treatment for AOP in the guidelines?	Yes	Yes	Yes	Yes	Yes	Yes	Yes	yes	Yes	yes	yes	yes	Not verified, indicated along with theopohyllin/aminophylline		6	7	13
Treatment Protocol: We are interested in knowing how AOP is treated and what drugs are used and how he decision on which drug to use is made. We are interested in knowing if there are differences between national treatment guidelines for AOP and how AOP is treated in practice and what is causing those differences.
		Recommendations indicated per treatment guidelines
15	Are all AOP cases sent to and treated at facilities with NICUs?	Yes	Yes if they are recurring and do not respond to primary interventions.	The doctor mentioned that the AOP guidelines from AIIMS neonatology protocol is what is broadly following at IGIMS. All AOP cases which do not respond to tactile simulation are sent to NICU.	Most cases of Apnea which do not respond to the tactile simulation are sent to NICU. NMCH is also the referral hospital for all tertiary medical facilities and gets referral from there. It has a 34 bed NICU facility which are set to be increased to 60 beds in near future (within 3 months)	The doctor mentioned that they follow a combination of AIIMS protocol, NICE guidelines and American Association of Paediatrics studies for the treatment. Guidelines was similar to what AIIMS protocol suggests with some deviations explained in the relevant section of this document.	All AOP cases which do not responds to the mother’s tactile simulation and recur are treated in NICUs.	In most cases yes, however in case of late preterm births sometimes there aren't any other complication and the bouts of apnea can be treated in neonatal nursery (but only because our nursery has a 6 bedded NICU support). But most cases of early preterm birth treatment is required in the NICUs Also our hospital is a refferal unit so we also get a lot of cases reffered from the rural SNCUs. in rur…	Mostly	Yes most cases where it recurs	The AOP case which do not respond to tactile simulation are sent to NICU. Sometimes the drug treatment is required along with CPAP, which is done in NICUs. However, there are also cases which gets treated to SNCUs. It difficult to provide the breakup for the same.	We have SNCU with CPAP machines and the cases gets treated here	no treated in SNCUs as well	Yes in SNCUs
15a	Estimate what percentage of AOP cases are sent to and treated at facilities with NICUs		Majority of them	100 percent of recurring cases	100 percent of recurring cases	100 percent of recurring cases	100 percent of recurring cases	Difficult to say	Majorly	Majorly	Majorly	Majorly	Majorly	all inborn and also referals from outborns
15b	What barriers prevent referral of AOP cases to facilities with NICUs?
15c	If AOP cases are treated at other facilities without NICUs, please list facility types							Simple cases are sometime treated in nursery when only AOP is the case and it’s a later preterm baby where the symptoms subsides soon.
	Is CC ever is given to parents for AOP for them to use with infants after leaving NICU? If so, please indicate how often (%).		Shift to oral dose, but usually not continued after discharging	Rarely, we usually shift to oral dose before discharging and wean off the newborn from medications when they are near their full oral feed capacity. Usually not continued after hospitalisation is over	Administered through IV in majority of cases. When the new born responds well sometime we shift to oral dose, especially near the discharge time. Usually not continued after hospitalisation is over	Rarely, we usually shift to oral dose before discharging and wean off the newborn from medications when they are 2/3rd of their oral feed capacity of 15 ml milk every 2 hours. Usually not continued after hosp[italisation is over	we usually keep the babies in nursery before discharging wean them off from most medication before discharging. Towards the end we shift to CC oral. Very rare that CC is prescribed by oral route after discharging. Usually not continued after hospitalisation is over			No we stop before discharging	No we stop before discharging	No we stop before discharging	No we stop before discharging	No CC is not used
16	Are drugs (e.g. mexthylxanthines) used for treatment of all AOP cases? Please indicate for each AOP category		Yes it is used for majority of cases, sometime its also used alongside CPAP when the newborn doesn't respond to the CC in isolation	They are in majority cases, unless there are other complications involved which warrants any other treatment protocols.	They are in majority cases when there isn’t any other complications involved. for other complications other relevant treatment are applied. When the newborn do not respond to the drug treatment continuous air pressure is maintained. Ventilation is done when nothing else works.	In less than 32 weeks they are usually used in almost all cases till GA age 34. However, there are certain case where we don’t use it. They are not regular cases but when a baby is intubated, one of our biggest fears is reintubation. We want the baby to be as still as possible otherwise there is a risk for the need to reintubate. Therefore, in such cases the baby is sedated, if we use caffeine to…	Caffeine Citrate (CIPLA’s Capnea) is used in all cases, other drugs are not used here for AOP cases. CC I use in cases of AOP which happens after the first 24 hours and within 6-8 days. We use CC also because of its longer half-life, which means that it stays longer in the system and if by mistake if there is a delay of an hour or two in maintenance dose due to staff shortage , work load etc, CC …	CC is used in almost all cases.	First we give tactile simulation, then ABC a emergency treatment, after ruling out other causes we use mx	Most case of AOP we use it, unless there are other issues aasociated which needs different treatment. But for AOP its used (unless its an obstructive apnea, which should definitely be ruled out)	They are in majority cases, unless there are other complications such as intraventricular haemorrhage, or some kind of bleeding which requires different corresponding treatment.	In all AOP cases they are used. If there are respiratory distressed, Surfactants are also used prior to CC. The treatment includes tactile simulation in case of AOP, if respiratory distress occurs surfactant is given. If there is AOP after surfactant, CC is given and if CC doesn’t improve the condition CPAP is maintained Drugs are used in most preterm cases of AOP, below 28 which doesn’t have oth…	in all AOP cases they are used. If there are respiratory distressed, Surfactants are also used prior to CC. Since 2014, we have used CC for all cases of AOP	yes but not CC, they use oxygen therapy and aminophylline	yes	yes	yes	yes	yes
16a	Central		Yes	Yes	Yes	Yes	Yes	Yes	Yes	Yes	Yes	Yes	Yes
16b	Obstructive		No	No	No	No	No	No	No	No	No	No	No
16c	Reflex		No	No	No	No	No	No	No	No	No	No	No
16d	Mixed apnea		Depends	Depends	Depends	Depends	Depends	Depends	Depends	Depends	Depends	Depends	Depends
17	What drugs are used as first line treatment for AOP?		CC	CC	CC	CC	CC	CC is the first line of treatment and the older medicine like theophylline and aminophyline are mostly out of favor with the doctors. The toxicity profile of other drugs are high and involves a lot of complexitites. They also require multiple dosage for manitanance. Further, in case the newborn has other issues and shows complication, it is difficult to identify that whether the symptoms are due …	CC	CC nothing else is followed in this facility because of various a safety issues with older generation of drugs	CC only	only CC	CC only
17a	Please share any details on how the decision on which drug to use is determined, including, if possible, who typically makes this decision within facilities		The treating neopnatologist makes the decision. The decision is made based on the protocol and after rulling out the secondary cause of illness. The only instance we differ from the protocol is when using it as a prophylactic in less than 28 week born babies or less than 1000 gm LBW cases	The treating neonatologists decide the drug, Capnea (brand name of cipla’s caffeine Citrate) is the first line of treatment. Aminophylline has some side effects and we prefer not taking any risk with neonates. CC is suggested in protocol and is safer and hence we prescribe Capnea only.	Caffeine Citrate) is the first line of treatment because of its safety profile and the aminophylline, also technically first line but used very rarely in some cases when the medicine is not available in the hospital and the patient family who must purchase it on their own is extremely poor. But that happens maybe 5-8 percent of the time not more.	The treating neonatologists decide the drug, based on safety profile, need for monitoring, longer half life (so in case a maintanance dose is delayed due to oversight shift change, etc some CC still stay in system)	The treating neonatologists decide the drug, Caffeine Citrate (CIPLA’s Capnea) is used in all cases, other drugs are not used for AOP cases. CC is used cases of AOP which happens after the first 24 hours and within 6-8 days. CC is also used because of its longer half-life, which means that it stays longer in the system and if by mistake if there is a delay of an hour or two in maintenance dose du…	The neonatologist or the resident doctors make this decision based on the AIIMS protocol which remains at the bedside of all residents and doctors who work here. They follow the same for the treatment guidelines and for decision of drug. The guideline propses CC as the first line of treatment. A mother whose premature child is on caffeine treatment, must not drink coffee, if her milk is being use…	The doctor makes the decision based on the clinical guidelines an review of each case on the causes of AOP. AOP is not a very simple cause and effect thing it can be a result of other conditions. Hence the doctors make the decision	The doctor makes the decision. Most important factor is to rule out apnea due to secondary cause and obstructive apnea	The doctor on duty makes the decision based on the condition of the child and ruling out other cause of apnea	The doctor on duty makes the decision based on the condition of the child and ruling out other cause of apnea	The doctor on duty makes the decision based on the condition of the child and ruling out other cause of apnea
	In the instance where CC is a first line drug, is there a preference for use of IV or oral formulations?		Start with IV but wean off to oral. The priority is that the baby should be stable before shifting to oral feed. One of indicator for the same is when the baby has showing continual improvement in the oral feed week by week basis. If it happens we shift to oral dose, of course subject to no other underlying conditions.	Administered through IV in majority of cases, but sometime a week before discharging we put them on oral dose	Administered through IV in majority of cases. When the new born responds well sometime we shift to oral dose, especially near the discharge time.	When the newborn is on IV fluids (which usually is the case in most preterm babies) , it is administered through IV, however when the baby starts taking 2/3rd of their food orally (which is around 15ml every 2 hour) we usually wean them off the IV fluid. Then slowly CC also gets administered orally.	Our priority in the NICU is to get the baby on the full feed. we have observed that CC interferes with feeding when administered orally. Hence we begin with administering via IV route and slowly wean it off to oral when the baby is having full feed orally (or atleast near the full feed).	We use it mostly in IV form, most newborn who need it are on IV. But the oral form is also avilable and in some cases of simple AOP complication maybe it can make sense to give it in oral form. especially in rural areas where trained staff for putting IV are not available.	IV first then subsecuently on oral	20-30% of the time we use IV, rest of the time we use oral. We also look at feed tolerance while giving oral	Administered through IV in majority of cases, 5-7 days before discharging we stop	IV, as most such kids are already on IV, but not given on IV if only for CC is to be given	IV and oral, depends on case to case. If there are not other drug to be given we prefer oral
17b	For each first line drug indicated, please enter additional information tab "Table A"
17c	Dosage (loading dose & maintenance dose)		For CC, the Loading dose of 20mg per kg of weight, maintenance dose is 5-8 mg per kg of body weight, goes up to even 10 mg per kg of body weight. loading dose is always 20mg per kg and never exceeds that. At higher maintanance dose (if used on some specific circumstances) we sometimes need to monitor blood toxcity etc	Loading dose of 20mg per kg of weight, maintenance of 5-6 mg/kg	For CC, the Loading dose of 20mg per kg of weight, maintenance dose is 1/4th of the same. However, some time the loading dose goes to 40 mg/kg to 60 mg/kg in some rare cases. Aminophylline the loading dose is 5 mg/kg of body weight and the maintenance dose is 1-3 mg/kg of the body weight	For CC, the Loading dose of 20mg per kg of weight, maintenance dose is 5-8 mg per kg of body weight. In one or two specific cases we have given the maintenance dose of upto 10 mg per kg of body weight. But those are different and usually 5-8 is what the maintenance dose is.	For CC, the Loading dose of 20mg per kg of weight, maintenance dose is 5-8 mg per kg of body weight, goes up to even 10 mg per kg of body weight. loading dose is always 20mg per kg and never exceeds that.	First dose: 20 mg/kg or 2 ml per kg of the injection Subsequent doses: 5 to 10 mg/kg or 0.5 to 1 ml/kg once in every 24 hours is needed.		As per AIIMS protocol, please see the same	Loading dose of 20mg per kg of weight, maintenance of 5-6 mg/kg	Loading dose of 20mg per kg of weight, maintenance of 5-6 mg/kg	Loading dose of 20mg per kg of weight, maintenance of 5-6 mg/kg
18	What drugs are recommended as second line treatment for AOP, if any?		N.A	N.A	N.A	N.A	N.A	N.A	We used to use doxapram if CC and aminophyllin was not avilable. But now that is not used anymore and also the supply of doxapram is an issue	N.A	N.A	N.A	N.A
18a	Under what conditions would infant be moved from first to second line treatment?		N.A	N.A	N.A	N.A	N.A	N.A	N.A	N.A	N.A	N.A	N.A
	In the instance where CC is a second ine drug, is there a preference for use of IV or oral formulations?		N.A	N.A	N.A	N.A	N.A		N.A	N.A	N.A	N.A	N.A
19	When administering drugs, is it required to monitor blood serum/blood levels?		Not required in CC because of the wide profile of the drug, it happens in Aminophilline because of the drug toxicity. However sometimes when there are other complications or instances of tachycardia or feed tolerance and/or if the maintanance dose given is at the upper limit of the prescribed dosage, we do monitor for a few days to be on a safer side. CC is costlier when compared to aminopohyllin…	Not in CC	Not in CC	Not in CC, There are various issues with other drugs like theophylline and aminophylline. They sometime require monitoring blood parameters (I think the doctor meant serum levels but couldn’t confirm), That is impossible to do every day for multiple babies in the high number of cases environment we work with. Also the support staff most of the times are anms, We haveto train them on various thing…	Not in CC	Not in CC for others yes, but the facility to monitor the same is only few and there are issues in terms of resource requirement which prevents us from doing it.	Yes but there is no facility to do so. We used to monitor the clinical symptoms while giving aminophyline and stop in case on any issues, but with CC its not required in most case	not with CC and also we do not have this facility here, infact thi facility is only avilable in 1 place in whole of this city (that also I am not sure)	not with CC and no facility to do so	not with CC and no facility to do so	not with CC and no facility to do so
19a	If yes, what is the required frequency for monitoring?							We don't use the older drug but I think a few times a week or based on the corresponding symptoms required for monitoring		We look at clinical symptoms from time to time	We look at clinical symptoms	We look at clinical symptoms	We look at clinical symptoms
19b	If yes, who typically conducts the monitoring?							N.A		Nurses and doctors on duty
20	Is CC recommended for prophylactic use to prevent AOP in certain pre-term infants?		Its not recommended , that’s where we differ from the protocol. We use it as prophylactic in case the preterm babies are born before 28 week of GA or if it’s a case of LBW of less than 1000gm	we use it in cases less than 28 week GA	we use it in cases less than 28 week GA	we use it in cases less than 28 week GA. Also in case of IVF babies, we understand that the parents are extremely emotional about it and we have observed that it helps so we sometime do use it for prevention	Used in less than 32 weeks GA we mostly use it, for less than 28 week we definitely end up using it. In above 32-week preterm births, Usually, AOP happens on the 3rd to 5th day, before that the hormone from mothers keeps the babies safe. So the usage of the same in above 32 weeks is case to case specific and not always as prophylactic	In extremely premature yes they are. However there are other means which can be used as a potetnial prophylactic measure to prevent preterm birth itself. Such as One of the easy to use prophylactic measures will be: In pregnant women who will go to preterm labour, in order to buy time for the pt to reach a higher set up for doing more hospital based strategies will be: Oral nifedipine 4 to 6 hrly…		No, we do not use it as a prophylactic	no	no	in less than 28
20a	What threshold (e.g. gestational age, weight, etc.) is used to determine whether to administer CC as prophylaxis?		28	28	28	28	28				No they are used in most preterm cases of AOP, below 28 which doesn’t have other causes. AOP can be many types, it can be central, or obstructive or it can be mixed AOP. It important to rule out other factors but other than that there is no restriction on usage based on GA age
Procurement: We are interested in knowing how drugs used for AOP treatment are procured, what funding is available to procure them. We are also interested in knowing how many drugs have been procured in the past, and at what prices.
21	How many drugs for treatment of AOP were procured by the government in the last 3 years? In the private sector?
21a	For each drug procured, please enter additional information in Table B in the TABLES tab
22	For te publis sector, is there a budget line at the federal level for procurement of caffeine citrate and/or other drugs used for AOP treatment?
22a	What was the budget amount in 2019?
22b	What was the budget amount in 2020?
22c	If there is no budget line for procurement of caffeine citrate and/or other drugs used for AOP treatment, why?		Private facility not applicable	Not in EDL list of Bihar	Not in EDL list of Bihar	Private facility not applicable	Private facility not applicable
23	What are the sources of funding for procurement of drugs used for AOP treatment? Please indicate all known sources (e.g. government budget, specific donors, etc.)
24	What is the procurement process for drugs used for AOP treatment in the public sector? Please include information on relevant stakeholders and frequency of procurement processes.		Hospital would have a supply system, we never face any shortage	The medicine is purchased by the consumer from the market in this facility	Medical Colleges have a separate budget line for medicines in neonatology department, we use that to get the medicines when we are running out. Nurses keep track of it	Dealers supply to the hospital, sometime we get free samples from medical representatives which we use of poor consumers	Distributors supply it as per private sector supply line of the hospital
25	What are the required quality standards for drugs used for AOP treatment?
26	Is there a preference for 'locally manufactured' products?			There are some but we majorly use CIPLA's Capnea	There are some but we majorly use CIPLA's Capnea	There are some but we majorly use CIPLA's Capnea	There are some but we majorly use CIPLA's Capnea
26a	If so, how does country define 'locally manufactured'?
26b	How is preference for local manufacturing weighted against other factors (e.g. price, quality standards, etc.)
27	For the private sector, how do private sector facilities procure drugs for AOP treatment?
Registration: We are interested in knowing what drugs used for AOP treatment are registered, and if CC products are not registered, how long registration would take.
28	What caffeine citrate products are registered/available?
28a	For each caffeine citrate product registered/available, please enter additional information in Table C in the TABLES tab
28b	If drugs other than CC are recommended for treatment of AOP, enter additional information in Table D in the TABLES tab
29	How long do you anticipate it would take to register a new CC product?
Introduction Preparation: We are interested in knowing whether preparation activities would be required to introduce CC if it is not already available and how long those would take.
30	If caffeine citrate is not yet available, what, if any, preparation activities would be required before a new product could be introduced
30a	Would a pilot be required?
30b	Would development of a costed national plan be required?
30c	Would formal training on the product be required?
30d	Would updates to HMIS or LMIS systems be required?
30e	Would updates to distribution processes be required?
30f	Would any other preparation activities be required? If so, please detail which ones.
31	How much time do you estimate that the above preparation activities would take?
CC Demand: We are interested in knowing why CC, specifically, is not utilized
31	Why is caffeine citrate not included as treatment for AOP in treatment guidelines? (If already included in guidelines, skip to next question).
31a	Price?
31b	Other reasons
32	If caffeine citrate is included as treatment for AOP in treatment guidelines, why is it not utilized in most cases/what are the barriers?
32a	Price?	Yes
32b	Product availability?
32c	Awareness of health care workers?
32d	Capacity of health care workers for monitoring blood drug levels?
32e	Laboratory monitoring infrastructure?
32f	Others?
Other information: We are interested in knowning any additional findings or information that you wish to share
33	Please provide additional information or findings on CC and potential explanations
Perspective on increasing availability of CC: We are interested in any suggestions you have on how to increase availability, based on your country context
34	Do you have any suggestions on approaches to increase availability of CC (e.g. what policy, regulatory, suppliers, price, HCW awareness or capacity changes would need to be made)				Can be included in the EDL list of Bihar and rate contract can be issued, Currently its not

## Sheet: TABLES
Country:	India
Instructions:
	Table A. First line drug treatment protocol
	Drug	Loading dose	Maintenance dose	Duration of treatment (e.g. provide until 7 days without episode, etc.)	Route of administration (e.g. IV vs oral for CC) - if multiple options, please indicate whether there is a preference	Requirements based on infant gestational age or weight (e.g. may only be used on infants at X birth weight or above)
1	CC	20 mg per kg of body weight	5-10 mg per kg of body weight every 24 hour	7 days without episode or 34 weeks whichever comes earlier	IV then oral
2	Theophylline	5-6 mg per kg of body weight	1.5-3 mg per kg of body weight every 8 hours		IV then oral
3
4
5
6
7
8
9
10
11
12
	Table B. Procured drugs for treatment of AOP
	Geography (e.g. central, state name, private sector name, etc.)	Drug	Unit	Unit price	Notes on what unit price includes (e.g. delivery to port, clearance cost, storage, in-country transport, etc.)	Volumes procured						Procured for
						2017	2018	2019	2020	2021	Source
1	Health and Family Welfare Department, Government of West Bengal	CC	Caffeine citrate oral suspension (25mg of caffeine citrate in 5ml vial equivalent to 12.5mg caffeine base in 5ml )							5000 vials	https://www.wbhealth.gov.in/uploaded_files/tender/NIT139.pdf	Central Medical Stores, District Reserve Stores, Medical Colleges & Hospitals, District and Sub District level Hospitals and other Direct Purchasing Health Units
2	Health and Family Welfare Department, Government of West Bengal	CC	Caffeine Citrate 1 ml Inj per vial/Amp							150000	https://www.wbhealth.gov.in/uploaded_files/tender/NIT139.pdf	Central Medical Stores, District Reserve Stores, Medical Colleges & Hospitals, District and Sub District level Hospitals and other Direct Purchasing Health Units
3	JIPMER, Puducherry	CC	Caffeine citrate 60 mg Vial							1000 vials	https://jipmer.edu.in/sites/default/files/TenderDocuments.pdf	Medical College
4	JIPMER, Puducherry	CC	Caffeine citrate suspension 60 mg Bottle							840 bottle	https://jipmer.edu.in/sites/default/files/TenderDocuments.pdf	Medical College
5	Municipal Corporation of Greater Mumbai	CC	Inj. Caffeine citrate 20 mg/ml, 3 ml Amp/Via							33467 vials	https://portal.mcgm.gov.in/irj/go/km/docs/documents/Tenders/ETH/ETH_8800647246_Schedule.pdf	State Government
6	Kerala Medical Services Corporation	CC	Caffeine Citrate Injection 20mg/ml, 3ml vials							6770 Vials	http://kmscl.kerala.gov.in/KMSCL/uploads/announcements/Specialty_tender_2021-22_final.pdf	Government departments, health care institutions, autonomous bodies, Local self-Government Institutions
7
	Table C. CC products registered/available
	Manufacturer	Market authorization holder	Brand name (if any)	Format (oral or IV)	Strength (e.g. 20mg/ml)	Unit (e.g. (3ml vials)	Unit price paid by government	Shelf life (e.g. 3 years)	Consumption (e.g. total used in public sector)
									2017	2018	2019	2020
1	Sun Pharma	Sun Pharma	Cafirate	Oral	20mg/ml,	3ml vial
2	Sun Pharma	Sun Pharma	Cafirate	IV	20mg/ ml	3ml vial
3	Sun Pharma	Sun Pharma	Cafirate	Oral	20mg/ml	1.5ml vial
4	Merlin Pharma	Abbott	Apnicaf	Oral	20mg/ml	1.5ml vial
5	Abbott	Abbott	Apnicaf	IV	20mg/ml	1 ml Vial
6	Abbott	Abbott	Apnicaf	IV	20mg/ml	3ml Vial
7	Cipla	Cipla	Capnea	IV	20mg/ml	1 or 2 ml Vial
8	Cipla	Cipla	Capnea	Oral	20mg/ml	1 or 2 ml vial
9	Alliance Overseas	Alliance Overseas	Primicaf	IV	20mg/ml	3ml Vial
10	Alliance Overseas	Alliance Overseas	Primicaf	Oral	20mg/ml	3ml Vial
	Table D. Other drugs used for AOP treatement registered/available
	Drug	Manufacturer	Approved indications (e.g. AOP, asthma, etc.)	Market authorization holder	Brand name (if any)	Format (oral or IV)	Strength (e.g. 20mg/ml)	Unit (e.g. (3ml vials)	Unit price paid by government	Shelf life (e.g. 3 years)	Consumption (e.g. total used in public sector)
											2017	2018	2019	2020
1
2
3
4
5
6
7
