# Supplementary material for: A landscape evaluation of caffeine citrate availability and use in newborn care across five low- and middle-income countries
Source: PLOS Glob Public Health. 2024 Jul 29;4(7):e0002486. doi: 10.1371/journal.pgph.0002486 (PMC11285928; doi:10.1371/journal.pgph.0002486)
Supplement: S1 Data — (ZIP) [file pgph.0002486.s002.zip › CC Data Request Template_Nigeria_de.xlsx]

## Sheet: Preterm birth and AOP case data
Country:
Preterm births in country: We are interested in knowing how many preterm births are in the country and could represent possible AOP cases.
Instructions:	If data on preterm births (#) by gestational age is available please complete 1a-1c and then skip to question 5a. If data on preterm births (#) by gestational age is NOT available, please skip 1a-1c and instead enter questions 2-5 below.
1	Preterm births (#) by gestational age	2015	2016	2017	2018	2019	2020	2021	Special care baby unit register, Client folders/files
1a	Extremely preterm (<30 weeks)				1030	1024	900
1b	Very preterm (30-34 weeks)				1370	1366	1400
1c	Moderate to late preterm (>34 weeks)				1600	1700	1850
	Total preterm births	0	0	0	4000	4090	4150	0	Calculated
The above data is only for Usmanu DanFodio Teaching Hospital. Similar detail data for other facilities are not available
4	Preterm birth mix (%) by gestational age	Extremely preterm (<28 weeks)	Very preterm (28-32 weeks)	Moderate to late preterm (32-37 weeks)	Source
4a
5	Average birth weight of new borns (kg) by gestational age	27 weeks	28 weeks	29 weeks	30 weeks	31 weeks	32 weeks	33 weeks	34 weeks	35 weeks	36 weeks	37 weeks	Source
5a
AOP cases in country: We are interested in knowing the number of AOP cases in the country over time to understand possible cases that could be eligible for treatment with CC.
Instructions:	If data on AOP cases (#) by gestational age is available please complete 6a-6c and then move to next section. If data on AOP cases (#) by gestational age is NOT available, but data on total AOP cases (#) is available, please complete 6d and 7a. If no data on AOP cases (#) is available, please complete 7a.
6	AOP cases (#) by gestational age (Facility 1)					2018	2019	2020	Special care baby unit register, Client folders/files
6d	Total AOP cases					96	84	71	Calculated
AOP cases treated in country: We are interested in knowing how many cases have been treated with drugs and how long treatments typically take.
Instructions:	If data is not available on estimated AOP cases (%) that were treated with drugs, please skip to question 9a. For 9a, please complete with any available information (e.g. provider interviews, etc.).
8	Estimated AOP cases (%) that were treated with drugs ( all where treated with Aminophylline)				2017	2018	2019	2020	Special care baby unit register, Client folders/files
8a					1	1	1	1
9	Estimated length (days) of treatment of AOP by gestational age, on average	Extremely preterm (<28 weeks)	Very preterm (28-32 weeks)	Moderate to late preterm (32-37 weeks)	Source
9a

## Sheet: AOP treatment questionnaire
Country:	Nigeria
Instructions:	Please complete as many questions as possible, sharing any additional context or documents that may be relevant.
EML & Guidelines: We are interested in knowing if CC is already on the EML and represented in the guidelines for treatment of AOP.
10	Is caffeine citrate on the EML?	Yes, it was included in 2020. However not all Neonatologist were aware it was on the list.
11	Is caffeine citrate on the EML for treatment of AOP?	Yes.
12	Are any other drugs on the EML for treatment of AOP?	No. However, due to non-availability of Caffeine Citrate. All Neonotologist prescribe Aminophylline. Only one facility prescribe caffeine citrate as a first line of treatment.
13	Are there treatment guidelines for AOP?	Yes. Society of Neonotologist are working on developing treatment guidelines. However, most facilities adopted guidelines developed in other countries. For instance facility 2 adopts the American guideline. One facility adopts the WHO guidelines.
14	Is caffeine citrate indicated as a treatment for AOP in the guidelines?	Yes, it is indicated in the adopted guidelines (mentioned above)
Treatment Protocol: We are interested in knowing how AOP is treated and what drugs are used and how he decision on which drug to use is made. We are interested in knowing if there are differences between national treatment guidelines for AOP and how AOP is treated in practice and what is causing those differences.
		Recommendations indicated per treatment guidelines	Actual practice per provider experience where different from treatment guidelines (if same as guidelines, please enter "Same")
15	Are all AOP cases sent to and treated at facilities with NICUs?	No facility has the standard NICU (Here, standard means having all the necessary equipments, human resources and capacity to treat highly dependent preterm). All the facilities visited operate within the first and second level of NICU which they all refer to as Special Care Baby Unit (SCBU).	All cases are reffered to the Special Care Baby Unit which serves as the NICU. Although not standard, all preterm babies are managed within the Special Care Baby Unit. On few occasion at facility 3, preterm babies were reffered to adult ICU due to lack of equipment at Special Care Baby Unit. In most cases, parents cannot afford the charges at the adult ICU. Often times, they ask to be send back t…
15a	Estimate what percentage of AOP cases are sent to and treated at facilities with NICUs	No available data on this.
15b	What barriers prevent referral of AOP cases to facilities with NICUs?	As mentioned, there is no standard NICU. However, occassionally, preterms were sent to adult ICU for better care. Cost and capacity prevents frequent referral to NICU.
15c	If AOP cases are treated at other facilities without NICUs, please list facility types	AOP cases are treated at the visited facilities. These facilities are mainly teaching hospitals, with strong expertise and skills among the Doctors engaged.
	Is CC ever is given to parents for AOP for them to use with infants after leaving NICU? If so, please indicate how often (%).	No, only one facility (facility 1) prescribed CC. Other facilities prescribed Aminophylline which is not given to infants after they live the facility.
16	Are drugs (e.g. mexthylxanthines) used for treatment of all AOP cases? Please indicate for each AOP category	Aminophylline is used for prevention and treatment for all preterm babies
16a	Central	Aminophylline is used for all the categories. For some categories, before aminophylline is administered few techniques are applied. Please see technique applied against each category.
16b	Obstructive	The obstruction is cleared first which may require repositioning then the use of Aminophylline.
16c	Reflex	This is treated with tac tile (by touching) stimulation
16d	Mixed apnea	A combination of approach for central and reflex.
17	What drugs are used as first line treatment for AOP?	Aminophylline is applied for first line AOP cases in all but one facility (facility 1). CC is not available in the facilities or in private pharmacies for clients to purchase. Where CC was utilized regularly, it is not procured by the facility but is available at only one pharmarcy in the state.
17a	Please share any details on how the decision on which drug to use is determined, including, if possible, who typically makes this decision within facilities	Decisions are made by the Consultant who often times is the head of the Special Care Baby Unit.
	In the instance where CC is a first line drug, is there a preference for use of IV or oral formulations?	No preference was communicated. However, only IV was recorded for both CC and Aminophylline
17b	For each first line drug indicated, please enter additional information tab "Table A"
18	What drugs are recommended as second line treatment for AOP, if any?	N/A
18a	Under what conditions would infant be moved from first to second line treatment?	There is no indication to move an infant from first line to second line because no second line of treatment has been recommended. Aminophylline is used in all instances in all but one facility.
	In the instance where CC is a second ine drug, is there a preference for use of IV or oral formulations?	N/A
19	When administering drugs, is it required to monitor blood serum/blood levels?	It is required and Neonotologist are aware it needs to be done. However, Neonotologist reported the facilities did not have the equipment to monitor the blood levels and most clients cannot afford the cost associated with monitoring blood serum.
19a	If yes, what is the required frequency for monitoring?	N/A
19b	If yes, who typically conducts the monitoring?	N/A
20	Is CC recommended for prophylactic use to prevent AOP in certain pre-term infants?	Aminophylline and CC (when available) are applied to all preterm babies for both prevention of treatment of AOP
20a	What threshold (e.g. gestational age, weight, etc.) is used to determine whether to administer CC as prophylaxis?	Babies born under 27 weeks. Or babies that are underweight below 700g-900g at birth.
Procurement: We are interested in knowing how drugs used for AOP treatment are procured, what funding is available to procure them. We are also interested in knowing how many drugs have been procured in the past, and at what prices.
21a	For each drug procured, please enter additional information in Table B in the TABLES tab
22	For the publis sector, is there a budget line at the federal level for procurement of caffeine citrate and/or other drugs used for AOP treatment?	No national or state budget line. However, at the facility level they can decide to include a budget line. At the moment, all centers have a budget line for aminophylline but primarily for the treatment of Asthma not AOP. Nevertheless it is often used for the treatment of AOP. None of the facilities visited had a budget line or procured CC including the facility where CC is prescribed.
22c	If there is no budget line for procurement of caffeine citrate and/or other drugs used for AOP treatment, why?	In most cases, at both state and national levels, line budgets were raised for only medicines that are in the Essential Medicine List. CC was only included in the list in 2020. This could be the reason why there is no budget line for CC. However, there is budget line of Aminophylline though it is primarily procured for Asthma treatment
23	What are the sources of funding for procurement of drugs used for AOP treatment? Please indicate all known sources (e.g. government budget, specific donors, etc.)	Out-of-pocket payment by patients
24	What is the procurement process for drugs used for AOP treatment in the public sector? Please include information on relevant stakeholders and frequency of procurement processes.	Please refer to the "Table File"
25	What are the required quality standards for drugs used for AOP treatment?	Products must be registered with National Agency for Food and Drug Administration and Control(NAFDAC)
26	Is there a preference for 'locally manufactured' products?	No local manufacturer for CC. Also, based on report by Pharmacist, there are no local manufacturers of Aminophylline
26a	If so, how does country define 'locally manufactured'?	N/A
26b	How is preference for local manufacturing weighted against other factors (e.g. price, quality standards, etc.)	N/A
27	For the private sector, how do private sector facilities procure drugs for AOP treatment?	From authorized manufacturers and suppliers. For instance, Alpha Pharmacy in Enugu State procures from Matilda UK LTD.
Registration: We are interested in knowing what drugs used for AOP treatment are registered, and if CC products are not registered, how long registration would take.
28	What caffeine citrate products are registered/available?	Matilda UK LTD & Matilda Korea LTD
28a	For each caffeine citrate product registered/available, please enter additional information in Table C in the TABLES tab
28b	If drugs other than CC are recommended for treatment of AOP, enter additional information in Table D in the TABLES tab
29	How long do you anticipate it would take to register a new CC product?	In contact with NAFDAC. Update will be shared
Introduction Preparation: We are interested in knowing whether preparation activities would be required to introduce CC if it is not already available and how long those would take.
30	If caffeine citrate is not yet available, what, if any, preparation activities would be required before a new product could be introduced	Advocacy among Neonotologist will be required. Primary to communicate availability of CC which will encourage prescription practice.
30a	Would a pilot be required?	No pilot will be required. Because the knowledge is there. What appears to be lacking is availability of affordable products.
30b	Would development of a costed national plan be required?	Not sure
30c	Would formal training on the product be required?	Refresher will help
30d	Would updates to HMIS or LMIS systems be required?	Likely
30e	Would updates to distribution processes be required?	Likely
30f	Would any other preparation activities be required? If so, please detail which ones.	.
31	How much time do you estimate that the above preparation activities would take?	.
CC Demand: We are interested in knowing why CC, specifically, is not utilized
31	Why is caffeine citrate not included as treatment for AOP in treatment guidelines? (If already included in guidelines, skip to next question).	.
31a	Price?	Yes. It cost N8,000 - N14,000 ($20-$35)to stabilized a preterm. The amount is not affordable to many clients
31b	Other reasons	Behavior by Neonatologist. Due to the lack of availability at both the facility and private pharmacies, most Neonotologist do not prescribe CC. The assumption that it is not available or not affordable to clients fuels this.
32	If caffeine citrate is included as treatment for AOP in treatment guidelines, why is it not utilized in most cases/what are the barriers?
32a	Price?	CC is more expensive than Aminophylline. CC (20mg/ml, Infusion) cost N8,000 - N14,000 ($20-$35)while as aminophylline costs N545 to N750 ($1.32 - $ $1.83)
32c	Awareness of health care workers?	There is no gap in knowledge on CC as a recommended treatement of AOP. However, the limited usage is influenced by the prescription habit of health workers. Most health workers do not prescribe CC to clients. This could be due to their knowledge of its cost and low availability. On the other hand, Aminophylline is cheap and readily available.
32d	Capacity of health care workers for monitoring blood drug levels?
32e	Laboratory monitoring infrastructure?
32f	Others?
Other information: We are interested in knowning any additional findings or information that you wish to share
33	Please provide additional information or findings on CC and potential explanations	Based on the interviews and data abstraction, it is clear the knowledge that CC is recommended for AOP treatment is sufficient among health workers. Also, they reported it is more effective compared to Aminophylline which suggests a clear indication of their knowledge of CC. Further more, they reported lives would have been saved if CC was available for use. In most cases, they lose hope for the …
Perspective on increasing availability of CC: We are interested in any suggestions you have on how to increase availability, based on your country context
34	Do you have any suggestions on approaches to increase availability of CC (e.g. what policy, regulatory, suppliers, price, HCW awareness or capacity changes would need to be made)	Awareness and exchange of information among health workers, pharmaceuticals, and clients is necessary to increase the usage and availability of CC. Demand for CC will motivate pharmacies (both at the facility and private sector) to procure for clients to access. The health workers will have to prescribe CC to clients to generate the demand. Secondly, as a policy, all Neonotologist can be required…

## Sheet: TABLES
Country:
Instructions:
	Table A. First line drug treatment protocol
	Drug	Starting dose	Maintenance dose	Duration of treatment (e.g. provide until 7 days without episode, etc.)	Route of administration (e.g. IV vs oral for CC) - if multiple options, please indicate whether there is a preference	Requirements based on infant gestational age or weight (e.g. may only be used on infants at X birth weight or above)
1	Caffeine (only one of the selected facility has CC as first line treatment)	20mg/kg	5-10 mg/kg/24 hours and starts 24 hours after the starting dose	One week (7 days without sign of AOP)	IV/Oral	Use for all preterm to prevent and treat
2	Aminophyilline( first line for all but one facility (UNTH))	5-10mg/kg	3 mg/kg/dose. Starts 24 hours after starting dose	One week (7 days without sign of AOP)	IV/Oral, IV is the preference	Use for all preterm to prevention and treatment
3
4
5
6
7
	Table B. Procured drugs for treatment of AOP
	Geography (e.g. central, state name, private sector name, etc.)	Drug	Unit	Unit price	Notes on what unit price includes (e.g. delivery to port, clearance cost, storage, in-country transport, etc.)	Volumes procured
						2017	2018	2019	2020	2021
1	Facility/state: only one of the assessed facility in South East Nigeria has a private sector pharmacy that procures CC	Caffeine, 20mg/ml, injection, 1ml	1ml	N5,000 - N8,000 ($12.20-$19.51)	Includes delivery to pharmacy
2	All selected facilities ( procured at facility level)	Aminophylline, 25mg/ml, 10ml injection	10ml	N60 ($0.146), N545-N750 ($1.32 - $ 1.83)
3
4
5
6
7
	Table C. CC products registered/available
	Manufacturer	Market authorization holder	Brand name (if any)	Format (oral or IV)	Strength (e.g. 20mg/ml)	Unit (e.g. (3ml vials)	Unit price paid by government	Shelf life (e.g. 3 years)	Consumption (e.g. total used in public sector)
									2017	2018	2019	2020
1		1		IV	20mg/ml	10mi vial			See table B.
2		2		IV		10mi vial
3
4
5
6
7
	Table D. Other drugs used for AOP treatement registered/available
	Drug	Manufacturer	Approved indications (e.g. AOP, asthma, etc.)	Market authorization holder	Brand name (if any)	Format (oral or IV)	Strength (e.g. 20mg/ml)	Unit (e.g. (3ml vials)	Unit price paid by government	Shelf life (e.g. 3 years)	Consumption (e.g. total used in public sector)
											2017	2018	2019	2020
1	Aminophylline	1	For Asthma in older and Children	3		IV	25mg / ml	10ml	N60 ($0.146)	Three years	From Sep 2018-Sept 2020, 370 amples where issued at FTH Gombe
2		2	Primarily for Asthma in chillren and older	4		IV	25mg / ml	10ml	N545 to N750 ($1.32 - $ $1.83)	Five years		220 (UNTH)	450 (UNTH)	264 (UNTH)
3
4
5
6
7
