# Supplementary material for: A landscape evaluation of caffeine citrate availability and use in newborn care across five low- and middle-income countries
Source: PLOS Glob Public Health. 2024 Jul 29;4(7):e0002486. doi: 10.1371/journal.pgph.0002486 (PMC11285928; doi:10.1371/journal.pgph.0002486)
Supplement: S1 Data — (ZIP) [file pgph.0002486.s002.zip › CC Data Request Template_v5_RSA_de.xlsx]

## Sheet: Preterm birth and AOP case data
Country:
Preterm births in country: We are interested in knowing how many preterm births are in the country and could represent possible AOP cases.
Instructions:	If data on preterm births (#) by gestational age is available please complete 1a-1c and then skip to question 5a. If data on preterm births (#) by gestational age is NOT available, please skip 1a-1c and instead enter questions 2-5 below.
1	Preterm births (#) by gestational age	2015	2016	2017	2018	2019	2020	2021	Source
1a	Extremely preterm (<28 weeks)
1b	Very preterm (28-32 weeks)
1c	Moderate to late preterm (32-37 weeks)
	Total preterm births	0	0	0	0	0	0	0	Calculated
2	Total births	2015	2016	2017	2018	2019	2020	2021	Source
2a
3	Preterm birth rates (%)	2015	2016	2017	2018	2019	2020	2021	Source
3a
4	Preterm birth mix (%) by gestational age	Extremely preterm (<28 weeks)	Very preterm (28-32 weeks)	Moderate to late preterm (32-37 weeks)	Source
4a
5	Average birth weight of new borns (kg) by gestational age	27 weeks	28 weeks	29 weeks	30 weeks	31 weeks	32 weeks	33 weeks	34 weeks	35 weeks	36 weeks	37 weeks	Source
5a
AOP cases in country: We are interested in knowing the number of AOP cases in the country over time to understand possible cases that could be eligible for treatment with CC.
Instructions:	If data on AOP cases (#) by gestational age is available please complete 6a-6c and then move to next section. If data on AOP cases (#) by gestational age is NOT available, but data on total AOP cases (#) is available, please complete 6d and 7a. If no data on AOP cases (#) is available, please complete 7a.
6	AOP cases (#) by gestational age	2014	2015	2016	2017	2018	2019	2020	Source
6a	Extremely preterm (<28 weeks)
6b	Very preterm (28-32 weeks)
6c	Moderate to late preterm (32-37 weeks)
6d	Total AOP cases	0	0	0	0	0	0	0	Calculated
7	Estimated incidence (%) of AOP by gestational age	Extremely preterm (<28 weeks)	Very preterm (28-32 weeks)	Moderate to late preterm (32-37 weeks)	Source
7a
		1	0.35	0.11	Global study (for reference)
AOP cases treated in country: We are interested in knowing how many cases have been treated with drugs and how long treatments typically take.
Instructions:	If data is not available on estimated AOP cases (%) that were treated with drugs, please skip to question 9a. For 9a, please complete with any available information (e.g. provider interviews, etc.).
8	Estimated AOP cases (%) that were treated with drugs	2014	2015	2016	2017	2018	2019	2020	Source
8a
9	Estimated length (days) of treatment of AOP by gestational age, on average	Extremely preterm (<28 weeks)	Very preterm (28-32 weeks)	Moderate to late preterm (32-37 weeks)	Source
9a

## Sheet: AOP treatment questionnaire
Country:
Instructions:	Please complete as many questions as possible, sharing any additional context or documents that may be relevant.
EML & Guidelines: We are interested in knowing if CC is already on the EML and represented in the guidelines for treatment of AOP.
10	Is caffeine citrate on the EML?	Section 19.1 (Apnea, Neonatal) of the Pediatric Hospital Level Standard Guidelines and Essential Medicine List indicates Caffeine base, (anhydrous), oral/IV (dose expressed as caffeine base. and Aminophylline (IV/oral) as treatments for apnea of prematurity.
11	Is caffeine citrate on the EML for treatment of AOP?	Section 19.1 (Apnea, Neonatal) of the Pediatric Hospital Level Standard Guidelines and Essential Medicine List indicates Caffeine base, (anhydrous), oral/IV (dose expressed as caffeine base.
12	Are any other drugs on the EML for treatment of AOP?	Section 19.1 (Apnea, Neonatal) of the Pediatric Hospital Level Standard Guidelines and Essential Medicine List also indicates Aminophyilline (IV/oral) as treatment for apnea of prematurity. Section 6 (Obstetrics and Gynecology, Care of the Neonate, Neonatal Resuscitation) of the Primary Healthcare Standard Treatment Guidelines and Essential Medicine List indicates Naloxone (IV) as treatment for t…
13	Are there treatment guidelines for AOP?	hapter 19.1 of the Pediatric Hospital Level Standard Treatment Guidelines classifies four different types of apnea: Central Apnea, Obstructive Apnea, Reflex or Vagally Mediated Apnea, and Mixed Apnea. • Central Apnea causes include IRDS, prematurity, hypoxia/hypercarbia, sepsis, acidosis, meningitis, temperature disturbances, hypotension, pneumonia, intraventricular haemorrhage, patent ductus art…
14	Is caffeine citrate indicated as a treatment for AOP in the guidelines?	Section 19.1 (Apnea, Neonatal) of the Pediatric Hospital Level Standard Guidelines and Essential Medicine List indicates Caffeine base, (anhydrous), oral/IV (dose expressed as caffeine base. and Aminophylline (IV/oral) as treatments for apnea of prematurity.
Treatment Protocol: We are interested in knowing how AOP is treated and what drugs are used and how he decision on which drug to use is made. We are interested in knowing if there are differences between national treatment guidelines for AOP and how AOP is treated in practice and what is causing those differences.
		Recommendations indicated per treatment guidelines	Actual practice per provider experience where different from treatment guidelines (if same as guidelines, please enter "Same")
15	Are all AOP cases sent to and treated at facilities with NICUs?	Section 19.15 (Resuscitation of The Newborn) of the Pediatric Hospital Level Standard Treatment Guidelines indicates that all newborns with a favourable response to resuscitation should be admitted to a neonatal high or intensive care unit, if available, for post resuscitation care. Section 6.6.2 (Neonatal Resuscitation) also indicates that babies with a favourable response to resuscitation shoul…	Not all cases are referred to the NICU or High Care Unit. Only severe cases where the newborn is still not respondig to adequate treatment and still experiences frequent episodes of apnea after resuscitation. If adequate treatment is favourable and without any challenges newborns are kept in the neonatal ward.
15a	Estimate what percentage of AOP cases are sent to and treated at facilities with NICUs
15b	What barriers prevent referral of AOP cases to facilities with NICUs?		Only severe cases are prioritised due to availability of beds.
15c	If AOP cases are treated at other facilities without NICUs, please list facility types		Primarcy Health Care (PHCs) and Pediatric Hospitals
	Is CC ever is given to parents for AOP for them to use with infants after leaving NICU? If so, please indicate how often (%).		Caffeine is available at Pharmacy when prescribed
16	Are drugs (e.g. mexthylxanthines) used for treatment of all AOP cases? Please indicate for each AOP category
16a	Central	For pre-term infants the Pediatric Hospital Level Standard Treatment Guidelines indicate a Caffeine base, (anhydrous), oral/IV (dose expressed as caffeine base) or Aminophylline, oral/IV as the only treatment medication for apnea of prematurity.
16b	Obstructive	The Pediatric Hospital Level Standard Treatment Guidelines indicate that oxygen/haemoglobin saturation of 90-94% or an oxygen tension in the blood at 60–80 mmHg: Oxygen via nasal cannula, headbox, or mask should be maintained for term babies diagnosed with apnea.
16c	Reflex	The Pediatric Hospital Level Standard Treatment Guidelines indicate that oxygen/haemoglobin saturation of 90-94% or an oxygen tension in the blood at 60–80 mmHg: Oxygen via nasal cannula, headbox, or mask should be maintained for term babies diagnosed with apnea.
16d	Mixed apnea	For pre-term infants the Pediatric Hospital Level Standard Treatment Guidelines indicate a Caffeine base, (anhydrous), oral/IV (dose expressed as caffeine base) or Aminophylline, oral/IV as the only treatment medication for apnea of prematurity.
17	What drugs are used as first line treatment for AOP?	As the first line of treatment a Caffeine base, (anhydrous), oral/IV (dose expressed as caffeine base) or Aminophylline, oral/IV is used. No preference is indicated between these two options.
17a	Please share any details on how the decision on which drug to use is determined, including, if possible, who typically makes this decision within facilities		Both Caffeine Citrate and Aminophylline are Schedule 3 commodities therefore a vareity of Health Care Workers can prescribe and administer the drugs.
	In the instance where CC is a first line drug, is there a preference for use of IV or oral formulations?	For both Caffeine and Aminophylline no route administration or preference is indicated for oral or IV treatment.
17b	For each first line drug indicated, please enter additional information tab "Table A"	For the Caffeine base, (anhydrous), oral/IV (dose expressed as caffeine base) it is indicated that Caffeine citrate 20mg = Caffeine base 10mg. The loading dose is 10-12.5 mg/kg. The maintenance dose is 2.5-5 mg/kg/24 hours and starts 24 hours after the loading dose. For Aminophylline, oral/IV the loading dose 8 mg/kg. If it is an IV infusion administered over 30 minutes. The maintenance dose is 1…
18	What drugs are recommended as second line treatment for AOP, if any?	There is no indication of any drugs used for a second line of treatment.
18a	Under what conditions would infant be moved from first to second line treatment?	There is no indication of movement from first line of treatment to second line as no second line of treatment is indicated.
	In the instance where CC is a second ine drug, is there a preference for use of IV or oral formulations?	There is preference as no second line of treatment is indicated.
19	When administering drugs, is it required to monitor blood serum/blood levels?	The Pediatric Hospital level guidelines indicate that for Aminophylline blood levels should be maintained at 10–12 mcg/mL. There are no requirements included in the Pediatric Hospital level guidelines for Caffeine. If neonate responds favourably to Caffeine or Aminophylline treatment should continue until neonate is apnoea free for 7 days.	Unaware of any blood levels to be monitored. No monitoring done.
19a	If yes, what is the required frequency for monitoring?
19b	If yes, who typically conducts the monitoring?
20	Is CC recommended for prophylactic use to prevent AOP in certain pre-term infants?	There is no indication of Caffeine or Aminophylline as a preventative medicine for Apnea of Prematurity.
20a	What threshold (e.g. gestational age, weight, etc.) is used to determine whether to administer CC as prophylaxis?	There is no indication of Caffeine or Aminophylline as a preventative medicine for Apnea of Prematurity.
Procurement: We are interested in knowing how drugs used for AOP treatment are procured, what funding is available to procure them. We are also interested in knowing how many drugs have been procured in the past, and at what prices.
21	How many drugs for treatment of AOP were procured by the government in the last 3 years? In the private sector?
21a	For each drug procured, please enter additional information in Table B in the TABLES tab
22	For the publis sector, is there a budget line at the federal level for procurement of caffeine citrate and/or other drugs used for AOP treatment?	Budgets are held provincially and vary in their structure, but are usually not delineated to this level. Treatments for Apnea of Prematurity are likely included in the budget line for maternal and neonatal health.
22a	What was the budget amount in 2019?
22b	What was the budget amount in 2020?
22c	If there is no budget line for procurement of caffeine citrate and/or other drugs used for AOP treatment, why?
23	What are the sources of funding for procurement of drugs used for AOP treatment? Please indicate all known sources (e.g. government budget, specific donors, etc.)	Self-funded
24	What is the procurement process for drugs used for AOP treatment in the public sector? Please include information on relevant stakeholders and frequency of procurement processes.	Treatments for Apnea of Prematurity are procured through transversal tenders, run on 2 / 3 year time periods and organised by the National Department of Health. Provincial health authorities can then place orders with the tendered suppliers and suppliers must ensure delivery of the relevant product within 14 days of the date of order, according to the terms agreed in the transversal contract.
25	What are the required quality standards for drugs used for AOP treatment?	Products must be registered with the South African Health Product Authority (SAHPRA).
26	Is there a preference for 'locally manufactured' products?	Yes, there is a preference for locally manufactured products. As per Clause 6 of the Special Conditions of Contract HP06-2021: “The National Department of Health reserves the right to consider locally produced products offered. Bidders are required to indicate on the Excel Bid Response Document where the products are manufactured. In order to provide preference to locally produced products, the d…
26a	If so, how does country define 'locally manufactured'?	A local manufacturing pharmacy must be registered with the South African Pharmacy council as a manufacturing pharmacy. The South African Pharmacy council defines a manufacturing pharmacy as "a pharmacy wherein or from which some or all of the services as prescribed in regulation 16 of the Pharmacy Act relating to the Practice of Pharmacy are provided and which shall sell medicine only to a wholes…
26b	How is preference for local manufacturing weighted against other factors (e.g. price, quality standards, etc.)	As per Clause 6 of the Special Conditions of Contract HP06-2021: "Where the National Department of Health gives preference to locally produced products, the quantities for these items will be allocated and awarded proportionately to locally produced products, provided this does not negatively impact upon security of supply and affordability.”
27	For the private sector, how do private sector facilities procure drugs for AOP treatment?
Registration: We are interested in knowing what drugs used for AOP treatment are registered, and if CC products are not registered, how long registration would take.
28	What caffeine citrate products are registered/available?	CAYONA 20 mg /ml Sedapain Dynapayne Pynstop Syndol
28a	For each caffeine citrate product registered/available, please enter additional information in Table C in the TABLES tab
28b	If drugs other than CC are recommended for treatment of AOP, enter additional information in Table D in the TABLES tab
29	How long do you anticipate it would take to register a new CC product?
Introduction Preparation: We are interested in knowing whether preparation activities would be required to introduce CC if it is not already available and how long those would take.
30	If caffeine citrate is not yet available, what, if any, preparation activities would be required before a new product could be introduced
30a	Would a pilot be required?
30b	Would development of a costed national plan be required?
30c	Would formal training on the product be required?
30d	Would updates to HMIS or LMIS systems be required?
30e	Would updates to distribution processes be required?
30f	Would any other preparation activities be required? If so, please detail which ones.
31	How much time do you estimate that the above preparation activities would take?
CC Demand: We are interested in knowing why CC, specifically, is not utilized
31	Why is caffeine citrate not included as treatment for AOP in treatment guidelines? (If already included in guidelines, skip to next question).
31a	Price?
31b	Other reasons
32	If caffeine citrate is included as treatment for AOP in treatment guidelines, why is it not utilized in most cases/what are the barriers?
32a	Price?	Caffeince Citrateis considerably more expensive than Aminophylline. Caffeine (20mg/ml, Infusion) is on tender for R 380,73 and Aminophyilline (25mg/ml, Injection) is on tender for R3.57.
32c	Awareness of health care workers?	There is limited knowledge and usage of Caffeine Citrate amongst Healthcare Workers, this could be due to the disruption in supply for Caffeine. There is greater knowledge of Aminiphyilline and Healthcare Workers utilised Aminophylline instead of Caffeine. Limited knowledge and utilisation could be linked to the disruption in supply and price differences bewteen the two commodities.
32d	Capacity of health care workers for monitoring blood drug levels?
32e	Laboratory monitoring infrastructure?
32f	Others?
Other information: We are interested in knowning any additional findings or information that you wish to share
33	Please provide additional information or findings on CC and potential explanations
Perspective on increasing availability of CC: We are interested in any suggestions you have on how to increase availability, based on your country context
34	Do you have any suggestions on approaches to increase availability of CC (e.g. what policy, regulatory, suppliers, price, HCW awareness or capacity changes would need to be made)	Caffeince Citrate is considerably more expensive than Aminophylline so we would suggest price negotiations as an initial step to make Caffeine competitive with Aminophyilline. Secondly, we would suggest training programmes to increase Healthcare Worker awareness of Caffeine Citrate.

## Sheet: TABLES
Country:
Instructions:
	Table A. First line drug treatment protocol
	Drug	Loading dose	Maintenance dose	Duration of treatment (e.g. provide until 7 days without episode, etc.)		Route of administration (e.g. IV vs oral for CC) - if multiple options, please indicate whether there is a preference	Requirements based on infant gestational age or weight (e.g. may only be used on infants at X birth weight or above)
1	Caffeine	10-12.5 mg/kg	2.5-5 mg/kg/24 hours and starts 24 hours after the loading dose	7 days without episodes		IV/ Oral
2	Aminophyilline	8 mg/kg	1.5–3 mg/kg/dose 8 hourly and starts 8hours after loading dose	7 days without episodes		IV/Oral
3
4
5
6
7
	Table B. Procured drugs for treatment of AOP
	Geography (e.g. central, state name, private sector name, etc.)	Drug	Unit	Unit price	USD	Notes on what unit price includes (e.g. delivery to port, clearance cost, storage, in-country transport, etc.)	Volumes procured					Total Volumes	Total spent USD	Total spent USD (2020)
					0.0635		2017	2018	2019	2020	2021
1	National	Caffeine, 20mg/ml, injection, 1ml	1ml	335.83	21.3252		85			4915		5000	106626	104813
2	National	Aminophylline, 25mg/ml, 10ml injection	10ml	3.57	0.226695		137020	99094	111 170	77430		313544	71078.9	17553
3
4
5
6
7
	Table C. CC products registered/available
	Manufacturer	Market authorization holder	Brand name (if any)	Format (oral or IV)		Strength (e.g. 20mg/ml)	Unit (e.g. (3ml vials)	Unit price paid by government	Shelf life (e.g. 3 years)	Consumption (e.g. total used in public sector)
										2017	2018	2019	2020
1		SAFELINE PHARMACEUTICALS (PTY) LTD	CAYONA 20 mg /ml	Infusion Solution		20mg/ml	1ml	R 380,73 (HP06-2021) R364,23 (SEP)		See table B.
2		Litha Pharma (Pty) Ltd	Sedapain	Tablet		30mg	20 tablets	R21,90 (SEP)
							100 tablets	R109,49 (SEP)
3		Zimbili Pharma cc	Dynapayne	Tablet		32mg	1000 tablets	R6 196 (SEP)
4		Adcock Ingram Limited	Pynstop	Tablet		45mg	20 tablets	R31,96 (SEP)
5			Syndol	Tablet		30mg	10 tablets	R17,13 (SEP)
6							18 tablets	R30,83 (SEP)
7							100 tablets	R171,43 (SEP)
	Table D. Other drugs used for AOP treatement registered/available
	Drug	Manufacturer	Approved indications (e.g. AOP, asthma, etc.)	Market authorization holder		Brand name (if any)	Format (oral or IV)	Strength (e.g. 20mg/ml)	Unit (e.g. (3ml vials)	Unit price paid by government	Shelf life (e.g. 3 years)	Consumption (e.g. total used in public sector)
												2017	2018	2019	2020
1	Aminophylline		Asthma, Bronchitis, Bronchospasm, Cerebrovascular Accident, Pulmonary Hypertension, Dyspnea, Edema, Cerebral Edema, Heart Failure. (Source: Pillintrip.com)	ADCOCK INGRAM LIMITED			Injection	25mg / ml	10ml	R3.57 (Tender) R126,08 (SEP)
2				GLAXOSMITHKLINE (PTY) LTD			Injection	250mg / ml	2ml	Likely Discontinued
3				MYLAN (PTY) LTD			Solution	25mg / ml	10ml	R49,44 (SEP)
4
5
6
7
